# Supplementary material for: Transcriptomic analysis of fruit stored under cold conditions using controlled atmosphere in Prunus persica cv. “Red Pearl”
Source: Front Plant Sci. 2015 Sep 29;6:788. doi: 10.3389/fpls.2015.00788 (PMC4586424; doi:10.3389/fpls.2015.00788)
Supplement: Supplementary file 2 [file Table2.XLSX]

## Sheet: E3CA-E3
	Tabla S2 Detected differentially expressed genes in firm fruits after CS (E3CA/E3)
	Prunus ID	Arabidopsis ID	Gen		FC	FDR
	Up regulated genes in E3CA/E3
	Ethylene and respiration
	ppa009228m	AT2G19590	ACO1	ACC oxidase 1	6.525	4.90249e-22
	ppa005376m	AT4G17500	ERF1	ethylene responsive element binding factor 1	1.3271	1.02577e-06
	ppa021317m	AT5G27760		Hypoxia-responsive family protein	4.95578	0.00947382
	ppa010982m	AT3G15210	ERF4	ethylene responsive element binding factor 4	1.0393	5.59579e-07
	ppa004941m	AT4G20880	ERT2	ethylene-responsive nuclear protein	1.65229	2.83954e-08
	ppa006621m	AT1G17870	EGY3	ethylene-dependent gravitropism-deficient and yellow-green-like 3	2.64066	9.45053e-05
	ppa007186m	AT1G77120	ADH1	alcohol dehydrogenase 1	2.13602	1.67702e-29
	ppa007099m	AT1G77120	ADH1	alcohol dehydrogenase 1	4.75383	6.24876e-06
	ppa002723m	AT4G02280	SUS3	sucrose synthase 3	1.53091	9.50032e-19
	ppa000910m	AT1G53310	PEPC1	phosphoenolpyruvate carboxylase 1	0.982714	5.89076e-05
	ppa021500m	AT1G14790	RDR1	RNA-dependent RNA polymerase 1	2.42704	0.0131328
	ppa001524m	AT1G14790	RDR1	RNA-dependent RNA polymerase 1	1.91904	8.94937e-08
	ppa004776m	AT4G35090	CAT2	catalase 2	0.870345	1.17994e-06
	ppa012079m	AT1G13280	AOC4	allene oxide cyclase 4	2.12592	4.09769e-15
	ppa013826m	AT4G26840	SUMO1	small ubiquitin-like modifier 1	0.57793	0.028598
	ppa014098m	AT4G26840	SUMO1	small ubiquitin-like modifier 1	1.85972	0.00223831
	ppa003501m	AT2G32120	HSP70T-2	heat-shock protein 70T-2	1.98471	0.00604401
	ppa003247m	AT5G14930	SAG101	senescence associated gene 101	0.688455	0.0460348
	ppa018399m	AT3G10985	SAG20	senescence associated gene 20	1.38859	9.11663e-09
	Transcription factors
	ppa006434m	AT1G69560	MYB105	myb domain protein 105	1.92959	0.012668
	ppa007222m	AT1G25550		myb-like transcription factor family protein	1.14421	3.60972e-05
	ppa008366m	AT3G47600	MYB94	myb domain protein 94	0.827574	0.0123849
	ppa008539m	AT1G70000		myb-like transcription factor family protein	1.85122	0.0158893
	ppa009143m	AT1G68320	MYB62	myb domain protein 62	3.21333	5.58081e-67
	ppa009966m	AT1G66230	MYB20	myb domain protein 20	1.32635	0.00503806
	ppa017536m	AT2G02820	MYB88	myb domain protein 88	2.50778	0.0120885
	ppa007697m	AT3G16350	MYB	Homeodomain-like superfamily protein	0.748184	0.00122482
	ppa023154m	AT4G37260	MYB73	myb domain protein 73	1.61373	5.30777e-16
	ppa008573m	AT4G11070	WRKY41	WRKY family transcription factor	2.02235	1.14677e-23
	ppa003333m	AT2G38470	WRKY33	WRKY DNA-binding protein 33	1.12938	1.84875e-05
	ppa008566m	AT1G80840	WRKY40	WRKY DNA-binding protein 40	0.896952	0.0123849
	ppa021657m	AT2G30590	WRKY21	WRKY DNA-binding protein 21	0.595226	0.0312129
	ppa003809m	AT1G13960	WRKY4	WRKY DNA-binding protein 4	2.03572	1.67555e-08
	ppa004009m	AT2G38470	WRKY33	WRKY DNA-binding protein 33	1.32482	7.95783e-12
	ppa007708m	AT4G23810	WRKY53	WRKY family transcription factor	1.66547	1.23232e-06
	ppa007986m	AT4G23810	WRKY53	WRKY family transcription factor	2.34112	1.17225e-13
	ppa008846m	AT4G31550	WRKY11	WRKY DNA-binding protein 11	1.34271	3.20588e-05
	ppa008573m	AT4G11070	WRKY41	WRKY family transcription factor	2.02235	1.14677e-23
	ppa000792m	AT2G47070	SPL1	squamosa promoter binding protein-like 1	1.05587	0.00678489
	ppa005243m	AT1G50420	SCL3	scarecrow-like 3	3.6737	2.99594e-11
	ppa005514m	AT1G20440	COR47	cold-regulated 47	0.646919	0.000737124
	ppa002985m	AT1G01260		basic helix-loop-helix (bHLH) DNA-binding superfamily protein	1.29879	0.00159077
	ppa007762m	AT1G10120		basic helix-loop-helix (bHLH) DNA-binding superfamily protein	2.85385	0.000142112
	ppa008130m	AT4G37850		basic helix-loop-helix (bHLH) DNA-binding superfamily protein	3.79448	0.0298119
	ppa011217m	AT4G14410	bHLH104	basic helix-loop-helix (bHLH) DNA-binding superfamily protein	0.782963	0.00746955
	Cell wall
	ppa020825m	AT3G23730	XTH16	xyloglucan endotransglucosylase/hydrolase 16	2.46517	7.47634e-22
	ppa005960m	AT3G57790		Pectin lyase-like superfamily protein	1.56386	0.0126457
	ppa007270m	AT3G55140		Pectin lyase-like superfamily protein	0.895821	0.00799194
	ppa021254m	AT4G32375		Pectin lyase-like superfamily protein	5.38491	0.000219865
	ppa003578m	AT1G02810		Plant invertase/pectin methylesterase inhibitor superfamily	1.0222	3.08059e-07
	ppa003639m	AT1G02810		Plant invertase/pectin methylesterase inhibitor superfamily	3.08281	1.83708e-08
	ppa011560m	AT3G17130		Plant invertase/pectin methylesterase inhibitor superfamily protein	3.23193	4.25448e-34
	ppa011794m	AT4G02250		Plant invertase/pectin methylesterase inhibitor superfamily protein	2.36531	1.63754e-29
	ppa026135m	AT1G53840	PME1	pectin methylesterase 1	0.801297	0.000650821
	ppa008474m	AT5G06860	PGIP1	polygalacturonase inhibiting protein 1	1.45798	9.40613e-10
	ppa001556m	AT1G68020	TPS6	UDP-Glycosyltransferase / trehalose-phosphatase family protein	1.07237	0.00400418
	ppa001645m	AT3G11670	DGD1	UDP-Glycosyltransferase superfamily protein	0.691183	0.000264414
	ppa002955m	AT1G32900		UDP-Glycosyltransferase superfamily protein	1.76359	0.00465304
	ppa002995m	AT1G32900		UDP-Glycosyltransferase superfamily protein	1.36812	0.0131644
	ppa003819m	AT4G34131	UGT73B3	UDP-glucosyl transferase 73B3	0.730255	7.25885e-05
	ppa005034m	AT5G15490		UDP-glucose 6-dehydrogenase family protein	2.76649	8.55399e-07
	ppa006006m	AT4G30440	GAE1	UDP-D-glucuronate 4-epimerase 1	1.45695	5.69224e-18
	ppa007802m	AT1G12600		UDP-N-acetylglucosamine (UAA) transporter family	0.960401	5.74223e-10
	ppa007869m	AT1G07260	UGT71C3	UDP-glucosyl transferase 71C3	1.1113	3.16169e-06
	ppa007923m	AT1G12600		UDP-N-acetylglucosamine (UAA) transporter family	1.05674	2.88787e-10
	ppa007962m	AT1G12780	UGE1	UDP-D-glucose/UDP-D-galactose 4-epimerase 1	1.05699	4.40506e-08
	ppa009014m	AT1G25054		UDP-3-O-acyl N-acetylglycosamine deacetylase family protein	2.78936	0.023672
	ppa015127m	AT3G16520	UGT88A1	UDP-glucosyl transferase 88A1	1.67927	0.0242116
	ppa018697m	AT1G22360	UGT85A2	UDP-glucosyl transferase 85A2	2.56435	6.88845e-14
	ppa019633m	AT3G53150	UGT73D1	UDP-glucosyl transferase 73D1	2.7471	0.0111385
	ppa024809m	AT4G01070	UGT72B1	UDP-Glycosyltransferase superfamily protein	4.23015	2.25004e-08
	ppa026557m	AT1G22400	UGT85A1	UDP-Glycosyltransferase superfamily protein	2.18121	0.000625646
	ppa002232m	AT1G72990	BGAL17	beta-galactosidase 17	1.50621	0.00807894
	ppa002802m	AT1G26810	GALT1	galactosyltransferase1	1.50184	0.0172743
	ppa005681m	AT2G22900		Galactosyl transferase GMA12/MNN10 family protein	1.45249	0.00487448
	ppa006453m	AT5G20410	MGD2	monogalactosyldiacylglycerol synthase 2	2.10095	1.60914e-12
	ppa006622m	AT4G37690		Galactosyl transferase GMA12/MNN10 family protein	1.19466	0.020315
	ppa006755m	AT1G77810		Galactosyltransferase family protein	1.52865	1.58871e-09
	ppa007628m	AT5G66530		Galactose mutarotase-like superfamily protein	1.8477	0.0225553
	ppa007937m	AT5G57330		Galactose mutarotase-like superfamily protein	1.02222	0.000355886
	ppa007962m	AT1G12780	UGE1	UDP-D-glucose/UDP-D-galactose 4-epimerase 1	1.05699	4.40506e-08
	ppa008501m	AT3G07720		Galactose oxidase/kelch repeat superfamily protein	2.81643	0.00834034
	ppa002418m	AT3G61130	GAUT1	galacturonosyltransferase 1	0.835573	0.00629317
	ppa007794m	AT1G13250	GATL3	galacturonosyltransferase-like 3	2.04293	1.96565e-06
	ppa018681m	AT5G47780	GAUT4	galacturonosyltransferase 4	0.741375	0.0374783
	Down regulated genes in E3CA/E3
	Ethylene and respiration
	ppa007892m	AT5G47230	ERF5	ethylene responsive element binding factor 5	-1.54366	1.47938e-12
	ppa013137m	AT3G23230	ERF	Integrase-type DNA-binding superfamily protein	-4.45247	0.00349298
	ppa009707m	AT4G17500	ERF1	ethylene responsive element binding factor 1	-1.47479	0.000208858
	ppa012014m	AT5G47220	ERF2	ethylene responsive element binding factor 2	-1.92785	2.06604e-17
	ppa010804m	AT1G50640	ERF3	ethylene responsive element binding factor 3	-1.39245	2.1752e-17
	ppa010893m	AT3G20310	ERF7	ethylene response factor 7	-2.17476	2.55637e-24
	ppa010186m	AT2G44840	ERF13	ethylene-responsive element binding factor 13	-0.681373	2.55293e-05
	ppa001786m	AT3G23150	ETR2	Signal transduction histidine kinase. hybrid-type. ethylene sensor	-0.832841	0.00433659
	ppa002692m	AT2G40940	ERS1	ethylene response sensor 1	-1.30708	1.13625e-05
	ppa008791m	AT1G05010	ACO4	1-aminocyclopropane-1-carboxylate oxidase	-1.7189	3.41208e-27
	ppa004774m	AT3G61510	ACS1	ACC synthase 1	-3.83512	4.69681e-54
	ppa007714m	AT3G52930		Aldolase superfamily protein	-0.65365	0.00677217
	ppa009789m	AT5G13170	SAG29	senescence-associated gene 29	-5.84405	7.31736e-134
	ppa013814m	AT4G02380	SAG21	senescence-associated gene 21	-1.33184	1.10646e-05
	Transcription factors
	ppa007930m	AT4G24240	WRKY7	WRKY DNA-binding protein 7	-0.903729	5.26929e-07
	ppa016153m	AT5G13080	WRKY75	WRKY DNA-binding protein 75	-1.06847	2.12098e-07
	ppa010217m	AT2G34830	WRKY35	WRKY DNA-binding protein 35	-1.66841	1.71756e-11
	ppa025233m	AT3G17100		sequence-specific DNA binding transcription factors	-2.07494	5.91627e-24
	ppa015634m	AT4G17880		Basic helix-loop-helix (bHLH) DNA-binding family protein	-4.02052	1.06211e-06
	ppa003436m	AT5G08130	BIM1	basic helix-loop-helix (bHLH) DNA-binding superfamily protein	-1.41381	0.000159042
	ppa013137m	AT3G23230		Integrase-type DNA-binding superfamily protein	-4.45247	0.00349298
	ppa013132m	AT4G31610	REM1	Transcriptional factor B3 family protein	-1.74952	4.91048e-08
	ppa018002m	AT1G69780	ATHB13	Homeobox-leucine zipper protein family	-2.4743	5.68556e-12
	ppa012605m	AT1G29160		Dof-type zinc finger DNA-binding family protein	-3.2108	0.00170273
	ppa002636m	AT3G11450		DnaJ domain; Myb-like DNA-binding domain	-1.14326	0.000220662
	ppa005159m	AT3G13040		myb-like HTH transcriptional regulator family protein	-1.48408	1.06062e-22
	ppa007753m	AT2G37630	MYB91	myb-like HTH transcriptional regulator family protein	-1.43192	1.13407e-12
	ppa008493m	AT5G47390		myb-like transcription factor family protein	-1.16843	1.69928e-11
	ppa010277m	AT4G38620	MYB4	myb domain protein 4	-1.21457	0.049208
	ppa010846m	AT4G38620	MYB4	myb domain protein 4	-3.24977	0.00927875
	ppa016135m	AT4G38620	MYB4	myb domain protein 4	-1.02981	0.00220966
	ppa016398m	AT1G17950	MYB52	myb domain protein 52	-5.6043	2.95503e-07
	ppa021921m	AT3G23250	MYB15	myb domain protein 15	-1.99798	0.0172459
	ppa022859m	AT3G12720	MYB67	myb domain protein 67	-5.03189	0.00735959
	ppa007656m	AT5G65640	bHLH093	beta HLH protein 93	-0.91534	0.0127512
	ppa008004m	AT4G16430		basic helix-loop-helix (bHLH) DNA-binding superfamily protein	-0.71488	0.0179062
	ppa008172m	AT4G02590	UNE12	basic helix-loop-helix (bHLH) DNA-binding superfamily protein	-1.67383	6.85964e-17
	ppa010730m	AT5G54680	bHLH105	basic helix-loop-helix (bHLH) DNA-binding superfamily protein	-0.824908	5.93809e-05
	ppa011502m	AT1G09250		basic helix-loop-helix (bHLH) DNA-binding superfamily protein	-0.992103	5.80287e-05
	ppa015668m	AT2G16910	AMS	basic helix-loop-helix (bHLH) DNA-binding superfamily protein	-2.70082	0.00938233
	Cell wall
	ppa005976m	AT1G69940	PPME1	Pectin lyase-like superfamily protein	-5.6934	2.18796e-81
	ppa001756m	AT5G67360	ARA12	Subtilase family protein	-3.15845	3.0283e-67
	ppa010379m	AT1G69530	EXPA1	expansin A1	-4.3645	1.06192e-56
	ppa010198m	AT2G39700	EXPA4	expansin A4	-3.75223	0.0157245
	ppa010314m	AT2G40610	EXPA8	expansin A8	-4.45318	0.0115271
	ppa010382m	AT2G40610	EXPA8	expansin A8	-3.58803	6.38368e-21
	ppa003047m	AT3G49220		Plant invertase/pectin methylesterase inhibitor superfamily	-2.45304	4.99011e-05
	ppa003852m	AT2G26440		Plant invertase/pectin methylesterase inhibitor superfamily	-2.81752	8.38046e-23
	ppa011318m	AT2G01610		Plant invertase/pectin methylesterase inhibitor superfamily protein	-3.99202	3.12601e-100
	ppa011381m	AT4G00080	UNE11	Plant invertase/pectin methylesterase inhibitor superfamily protein	-5.86346	2.13715e-147
	ppa011478m	AT5G51520		Plant invertase/pectin methylesterase inhibitor superfamily protein	-3.7104	1.42906e-66
	ppa011607m	AT5G62360		Plant invertase/pectin methylesterase inhibitor superfamily protein	-1.67134	1.95319e-15
	ppa011699m	AT5G62360		Plant invertase/pectin methylesterase inhibitor superfamily protein	-0.975795	0.000148602
	ppa011831m	AT5G62350		Plant invertase/pectin methylesterase inhibitor superfamily protein	-1.63111	1.32724e-13
	ppa015829m	AT4G12390	PME1	pectin methylesterase inhibitor 1	-1.30181	2.79147e-05
	ppa021446m	AT2G45220		Plant invertase/pectin methylesterase inhibitor superfamily	-4.66766	3.15217e-05
	ppa004357m	AT4G20050	QRT3	Pectin lyase-like superfamily protein	-3.48763	5.1561e-15
	ppa014642m	AT4G20050	QRT3	Pectin lyase-like superfamily protein	-2.28056	1.20808e-27
	ppa004996m	AT4G23500		Pectin lyase-like superfamily protein	-3.0693	7.34337e-30
	ppa005761m	AT4G13710		Pectin lyase-like superfamily protein	-4.45514	3.40376e-68
	ppa005976m	AT1G69940	PPME1	Pectin lyase-like superfamily protein	-5.6934	2.18796e-81
	ppa006392m	AT5G63180		Pectin lyase-like superfamily protein	-5.0833	4.04306e-100
	ppa006839m	AT3G59850		Pectin lyase-like superfamily protein	-5.63902	1.51519e-11
	ppa006839m	AT3G59850		Pectin lyase-like superfamily protein	-5.63902	1.51519e-11
	ppa006114m	AT5G26670		Pectinacetylesterase family protein	-2.20234	2.32415e-30
	ppa006718m	AT4G19420		Pectinacetylesterase family protein	-0.913151	1.58632e-05
	ppa002976m	AT3G07020		UDP-Glycosyltransferase superfamily protein	-0.705039	0.0423745
	ppa003010m	AT5G52560	USP	UDP-sugar pyrophosphorylase	-1.27028	5.89715e-05
	ppa004725m	AT1G07250	UGT71C4	UDP-glucosyl transferase 71C4	-2.909	1.63384e-23
	ppa004786m	AT2G36750	UGT73C1	UDP-glucosyl transferase 73C1	-1.69547	2.68568e-11
	ppa004909m	AT1G22360	UGT85A2	UDP-glucosyl transferase 85A2	-1.76013	0.0376805
	ppa004924m	AT4G34131	UGT73B3	UDP-glucosyl transferase 73B3	-1.63173	2.04178e-18
	ppa004957m	AT3G21760	HYR1	UDP-Glycosyltransferase superfamily protein	-1.19727	1.94755e-18
	ppa004968m	AT1G22360	UGT85A2	UDP-glucosyl transferase 85A2	-1.71382	0.000418546
	ppa005075m	AT3G16520	UGT88A1	UDP-glucosyl transferase 88A1	-0.582949	0.00905748
	ppa005290m	AT3G21780	UGT71B6	UDP-glucosyl transferase 71B6	-0.430035	0.0126099
	ppa005294m	AT2G43820	UGT74F2	UDP-glucosyltransferase 74F2	-1.34922	7.32599e-17
	ppa005334m	AT1G75420		UDP-Glycosyltransferase superfamily protein	-1.03473	0.00022825
	ppa005342m	AT3G16520	UGT88A1	UDP-glucosyl transferase 88A1	-1.10867	3.49782e-05
	ppa005434m	AT3G23820	GAE6	UDP-D-glucuronate 4-epimerase 6	-0.596661	0.0170531
	ppa005520m	AT5G65550		UDP-Glycosyltransferase superfamily protein	-0.663395	0.0460348
	ppa005526m	AT5G65550		UDP-Glycosyltransferase superfamily protein	-6.99519	1.95863e-65
	ppa005532m	AT5G65550		UDP-Glycosyltransferase superfamily protein	-3.75738	3.49688e-46
	ppa005830m	AT5G65550		UDP-Glycosyltransferase superfamily protein	-1.59294	1.91632e-20
	ppa008438m	AT1G14360	UTR3	UDP-galactose transporter 3	-1.27309	2.26042e-15
	ppa014698m	AT5G65550		UDP-Glycosyltransferase superfamily protein	-1.79687	0.000288022
	ppa014729m	AT2G36750	UGT73C1	UDP-glucosyl transferase 73C1	-4.21225	5.61221e-20
	ppa014816m	AT4G34131	UGT73B3	UDP-glucosyl transferase 73B3	-1.23187	7.02249e-10
	ppa016206m	AT3G55700		UDP-Glycosyltransferase superfamily protein	-0.845502	0.0426786
	ppa018454m	AT2G36750	UGT73C1	UDP-glucosyl transferase 73C1	-2.43864	7.54662e-14
	ppa018626m	AT1G73880	UGT89B1	UDP-glucosyl transferase 89B1	-1.10246	0.0122791
	ppa024133m	AT5G59070		UDP-Glycosyltransferase superfamily protein	-2.01473	2.56888e-05
	ppb025297m	AT3G16520	UGT88A1	UDP-glucosyl transferase 88A1	-2.0283	2.51586e-10
	ppa007216m	AT3G62660	GATL7	galacturonosyltransferase-like 7	-0.599591	0.000332745
	ppa001382m	AT3G13750	BGAL1	beta galactosidase 1	-1.59814	6.61882e-09
	ppa001412m	AT3G13750	BGAL1	beta galactosidase 1	-0.939768	6.46203e-09
	ppa002839m	AT1G77410	BGAL16	beta-galactosidase 16	-2.60087	1.35018e-09
	ppa003370m	AT5G42350		Galactose oxidase/kelch repeat superfamily protein	-1.58137	4.68738e-09
	ppa005016m	AT4G00550	DGD2	digalactosyl diacylglycerol deficient 2	-0.530112	0.00937526
	ppa005736m	AT4G26850	VTC2	mannose-1-phosphate guanylyltransferase (GDP)s	-1.70212	1.02497e-16
	ppa006004m	AT5G60570		Galactose oxidase/kelch repeat superfamily protein	-0.467453	0.0327455
	ppa006572m	AT1G30090		Galactose oxidase/kelch repeat superfamily protein	-1.75071	1.73444e-16
	ppa008438m	AT1G14360	UTR3	UDP-galactose transporter 3	-1.27309	2.26042e-15
	ppa009111m	AT3G01590		Galactose mutarotase-like superfamily protein	-1.10536	2.30086e-12
	ppa025354m	AT3G26010		Galactose oxidase/kelch repeat superfamily protein	-0.897224	0.045578
	Others
	ppa012984m	AT3G49910	RPL26A	Translation protein SH3-like family protein	-0.934729	0.000579447
	ppa007004m	AT5G65940	CHY1	beta-hydroxyisobutyryl-CoA hydrolase 1	-3.43617	2.38202e-66
	ppa007082m	AT5G65940	CHY1	beta-hydroxyisobutyryl-CoA hydrolase 1	-0.73375	0.0310255
	ppa017693m	AT5G65940	CHY1	beta-hydroxyisobutyryl-CoA hydrolase 1	-4.57094	0.0313432
	ppa020598m	AT5G65940	CHY1	beta-hydroxyisobutyryl-CoA hydrolase 1	-1.27677	0.000361834
	ppa012784m	AT3G55280	RPL23AB	ribosomal protein L23AB	-0.643596	0.0150424
	ppa012791m	AT3G55280	RPL23AB	ribosomal protein L23AB	-0.868001	8.31714e-05
	ppa010373m	AT3G57040	ARR9	response regulator 9	-1.94636	0.000113263
	ppa011054m	AT3G57040	ARR9	response regulator 9	-4.14264	2.90235e-49
	ppa001879m	AT5G04590	SIR	sulfite reductase	-1.46342	4.41021e-16
