# Supplementary material for: Transcriptomic analysis of fruit stored under cold conditions using controlled atmosphere in Prunus persica cv. “Red Pearl”
Source: Front Plant Sci. 2015 Sep 29;6:788. doi: 10.3389/fpls.2015.00788 (PMC4586424; doi:10.3389/fpls.2015.00788)
Supplement: Supplementary file 3 [file Table3.XLSX]

## Sheet: E4CA-E4
	Table S3 Detected differentially expressed genes in ripe fruits after CS (E4CA/E4)
	Prunus ID	Arabidopsis ID	Gen		FC	FDR
	Up regulated genes in E4CA/E4
	Ethylene and respiration
	ppa004538m	AT4G12910	scpl20	serine carboxypeptidase-like 20	1.0204	1.19312e-05
	ppa025579m	AT5G44400		FAD-binding Berberine family protein	2.16398	1.16422e-13
	ppa008791m	AT1G05010	ACO4	1-aminocyclopropane-1-carboxylate oxidase	0.842917	3.81877e-06
	Transcription factors
	ppa004009m	AT2G38470	WRKY33	WRKY DNA-binding protein 33	1.06158	0.000150504
	ppa007930m	AT4G24240	WRKY7	WRKY DNA-binding protein 7	0.639829	0.0418844
	ppa008573m	AT4G11070	WRKY41	WRKY family transcription factor	1.06753	4.02287e-06
	ppa002404m	AT1G32640	MYC2	Basic helix-loop-helix (bHLH) DNA-binding family protein	0.943321	3.26043e-05
	Cell wall
	ppa009090m	AT1G10550	XTH33	xyloglucan:xyloglucosyl transferase 33	0.627473	0.0428728
	ppa019851m	AT3G62720	XT1	xylosyltransferase 1	0.76576	0.00100739
	ppa004300m	AT3G43270		Plant invertase/pectin methylesterase inhibitor superfamily	0.904664	2.00737e-05
	ppa006839m	AT3G59850		Pectin lyase-like superfamily protein	0.931972	0.0485713
	ppa002995m	AT1G32900		UDP-Glycosyltransferase superfamily protein	1.0517	7.6951e-08
	Down regulated genes in E4CA/E4
	Ethylene and respiration
	ppa010186m	AT2G44840	ERF13	ethylene-responsive element binding factor 13	-1.2597	0.0485713
	ppa009789m	AT5G13170	SAG29	senescence-associated gene 29	-0.890651	0.0212782
	ppa006997m	AT4G15450		Senescence/dehydration-associated protein-related	-1.84246	0.0384353
	ppa001786m	AT3G23150	ETR2	Signal transduction histidine kinase. hybrid-type. ethylene sensor	-0.560576	0.0276011
	Transcription factors
	ppa009439m	AT2G16720	MYB7	myb domain protein 7	-2.61873	1.19301e-09
	ppa010846m	AT4G38620	MYB4	myb domain protein 4	-1.92805	0.00590905
	ppa026640m	AT1G66370	MYB113	myb domain protein 113	-1.78623	0.000859467
	ppa007656m	AT5G65640	bHLH093	beta HLH protein 93	-0.976936	4.5464e-07
	Cell wall
	ppa011560m	AT3G17130		Plant invertase/pectin methylesterase inhibitor superfamily protein	-2.27902	1.26162e-19
	ppa011607m	AT5G62360		Plant invertase/pectin methylesterase inhibitor superfamily protein	-2.03672	3.81465e-13
	ppa011478m	AT5G51520		Plant invertase/pectin methylesterase inhibitor superfamily protein	-0.625556	0.00920665
	ppb014879m	AT5G26670		Pectinacetylesterase family protein	-1.57577	3.36157e-05
	ppa018113m	AT5G14650		Pectin lyase-like superfamily protein	-2.79975	0.0316976
	ppa010314m	AT2G40610	EXPA8	expansin A8	-0.753173	0.000304181
	ppa004653m	AT1G02800	CEL2	cellulase 2	-3.90875	1.66287e-19
	ppa005162m	AT5G17050	UGT78D2	UDP-glucosyl transferase 78D2	-1.08896	4.29527e-10
	ppb025297m	AT3G16520	UGT88A1	UDP-glucosyl transferase 88A1	-1.04778	0.0009434
	Others
	ppa009904m	AT1G17710		Pyridoxal phosphate phosphatase-related protein	-1.26588	0.00025811
	ppa012820m	AT4G19840	PP2-A1	phloem protein 2-A1	-1.43755	1.75241e-09
	ppa012821m	AT4G19840	PP2-A1	phloem protein 2-A1	-1.15008	0.0121986
